# Supplementary material for: 3-[3-(Pyridin-3-yl)-1,2,4-oxadiazol-5-yl]propanoic acid
Source: Acta Crystallogr Sect E Struct Rep Online. 2010 Dec 18;67(Pt 1):o193. doi: 10.1107/S1600536810051639 (PMC3050261; doi:10.1107/S1600536810051639)
Supplement: Supplementary file 1 [file e-67-0o193-sup1.cif]

##############################################################################
###                                                                        ###
###        Electronic paper (Acta Crystallographica Section E)             ###
###                                                                        ###
##############################################################################
#                                                                            #
# This CIF contains the data in a paper accepted for publication in Acta     #
# Crystallographica Section E. It conforms to the requirements of Notes      #
# for Authors for Section E, and has been peer reviewed under the auspices   #
# of the IUCr Commission on Journals.                                        #
#                                                                            #
# Full details of the Crystallographic Information File format               #
# are given in the paper "The Crystallographic Information File (CIF):       #
# a New Standard Archive File for Crystallography" by S. R. Hall, F. H.      #
# Allen and I. D. Brown [Acta Cryst. (1991), A47, 655-685].                  #
#                                                                            #
# The current version of the core CIF dictionary is obtainable from          #
# ftp://ftp.iucr.org/pub/cif_core.dic. The current version number is 2.4.    #
#                                                                            #
# Software is freely available for graphical display of the structure(s) in  #
# this CIF.  For information consult the CIF home page http://www.iucr.org/  #
# cif/home.html                                                              #
#                                                                            #
# This file may be used for bona fide research purposes within the           #
# scientific community so long as proper attribution is given to the journal # 
# article from which it was obtained.                                        #
#                                                                            #
##############################################################################
                                             
data_global
_audit_creation_method     'manual editing of SHELXL-97 cif file'
_journal_date_recd_electronic     2010-11-25
_journal_date_accepted     2010-12-09
_journal_name_full     'Acta Crystallographica, Section E'
_journal_year     2011
_journal_volume     67
_journal_issue      1
_journal_page_first     o193
_journal_page_last     o193
_journal_paper_category     QO
_journal_coeditor_code     FK2032
_publ_contact_author_name     'Liu, Fei'
_publ_contact_author_address
;
Liu, Fei
College of Chemical Engineering & Materials, Eastern Liaoning University;
No. 325, Wenhua Road, Yuanbao District, Dandong City, Liaoning Province,
P. R. 118003, People's Republic of China
;
_publ_contact_author_email     berylliu8090@sina.com
_publ_contact_author_fax     '86 415 3789 982'
_publ_contact_author_phone     '86 415 3789 965'
_publ_section_title
;
3-[3-(Pyridin-3-yl)-1,2,4-oxadiazol-5-yl]propanoic acid
;
loop_
    _publ_author_name
    _publ_author_address
    'Zhang, Fang'
;
College of Chemical Engineering & Materials
Eastern Liaoning University
No. 325 Wenhua Road
Yuanbao District
Dandong City
Liaoning Province 118003
People's Republic of China
;
    'Liu, Fei'
;
College of Chemical Engineering & Materials
Eastern Liaoning University
No. 325 Wenhua Road
Yuanbao District
Dandong City
Liaoning Province 118003
People's Republic of China
;
    'Chen, Qifan'
;
Experiment Center
Eastern Liaoning University
No. 325 Wenhua Road
Yuanbao District
Dandong City
Liaoning Province 118003
People's Republic of China
;
    'Dong, Mingdong'
;
Experiment Center
Eastern Liaoning University
No. 325 Wenhua Road
Yuanbao District
Dandong City
Liaoning Province 118003
People's Republic of China
;
_publ_section_synopsis     .
data_I
_audit_creation_method     SHELXL-97
_chemical_name_systematic
;
3-[3-(Pyridin-3-yl)-1,2,4-oxadiazol-5-yl]propanoic acid
;
_chemical_name_common     ?
_chemical_formula_moiety     'C10 H9 N3 O3'
_chemical_formula_sum     'C10 H9 N3 O3'
_chemical_formula_iupac     'C10 H9 N3 O3'
_chemical_formula_weight     219.20
_chemical_melting_point     ?
_symmetry_cell_setting     orthorhombic
_symmetry_space_group_name_H-M     'P n a 21'
_symmetry_space_group_name_Hall     'P 2c -2n'
loop_
    _symmetry_equiv_pos_as_xyz
    'x, y, z'
    '-x, -y, z+1/2'
    '-x+1/2, y+1/2, z+1/2'
    'x+1/2, -y+1/2, z'
_cell_length_a     6.1298(12)
_cell_length_b     6.8194(14)
_cell_length_c     23.426(5)
_cell_angle_alpha     90.00
_cell_angle_beta     90.00
_cell_angle_gamma     90.00
_cell_volume     979.2(3)
_cell_formula_units_Z     4
_cell_measurement_reflns_used     6383
_cell_measurement_theta_min     3.11
_cell_measurement_theta_max     27.46
_cell_measurement_temperature     293(2)
_exptl_crystal_description     'block'
_exptl_crystal_colour     'colourless'
_exptl_crystal_size_max     0.33
_exptl_crystal_size_mid     0.22
_exptl_crystal_size_min     0.21
_exptl_crystal_density_diffrn     1.487
_exptl_crystal_density_meas     ?
_exptl_crystal_density_method     'not measured'
_exptl_crystal_F_000     456
_exptl_absorpt_coefficient_mu     0.113
_exptl_absorpt_correction_type     none
_exptl_absorpt_process_details     ?
_exptl_absorpt_correction_T_min     ?
_exptl_absorpt_correction_T_max     ?
_exptl_special_details
;
;
_diffrn_ambient_temperature     293(2)
_diffrn_radiation_type     MoK\a
_diffrn_radiation_wavelength     0.71073
_diffrn_radiation_source     'fine-focus sealed tube'
_diffrn_radiation_monochromator     graphite
_diffrn_measurement_device_type     'Bruker P4'
_diffrn_measurement_method     \w
_diffrn_detector_area_resol_mean     ?
_diffrn_reflns_number     8147
_diffrn_reflns_av_R_equivalents     0.0490
_diffrn_reflns_av_sigmaI/netI     0.0351
_diffrn_reflns_theta_min     3.11
_diffrn_reflns_theta_max     27.46
_diffrn_reflns_theta_full     27.46
_diffrn_measured_fraction_theta_max     0.996
_diffrn_measured_fraction_theta_full     0.996
_diffrn_reflns_limit_h_min     -6
_diffrn_reflns_limit_h_max     7
_diffrn_reflns_limit_k_min     -8
_diffrn_reflns_limit_k_max     8
_diffrn_reflns_limit_l_min     -30
_diffrn_reflns_limit_l_max     30
_diffrn_standards_number     0
_diffrn_standards_interval_count     0
_diffrn_standards_interval_time     0
_diffrn_standards_decay_%     0
_refine_special_details
;
Refinement of <i>F</i>^2^ against ALL reflections. The weighted <i>R</i>-factor
<i>wR</i> and goodness of fit <i>S</i> are based on <i>F</i>^2^, conventional
<i>R</i>-factors <i>R</i> are based on <i>F</i>, with <i>F</i> set to zero for
negative <i>F</i>^2^. The threshold expression of <i>F</i>^2^ >
\s(<i>F</i>^2^) is used only for calculating <i>R</i>-factors(gt) <i>etc</i>.
and is not relevant to the choice of reflections for refinement.
<i>R</i>-factors based on <i>F</i>^2^ are statistically about twice as large
as those based on <i>F</i>, and <i>R</i>- factors based on ALL data will be
even larger.
;
_reflns_number_total     1138
_reflns_number_gt     884
_reflns_threshold_expression     I>2sigma(I)
_refine_ls_structure_factor_coef     Fsqd
_refine_ls_matrix_type     full
_refine_ls_R_factor_all     0.0415
_refine_ls_R_factor_gt     0.0339
_refine_ls_wR_factor_gt     0.0809
_refine_ls_wR_factor_ref     0.0833
_refine_ls_goodness_of_fit_ref     1.000
_refine_ls_restrained_S_all     1.000
_refine_ls_number_reflns     1138
_refine_ls_number_parameters     146
_refine_ls_number_restraints     1
_refine_ls_hydrogen_treatment     constr
_refine_ls_weighting_scheme     calc
_refine_ls_weighting_details
                 'calc w=1/[\s^2^(Fo^2^)+(0.0487P)^2^] where P=(Fo^2^+2Fc^2^)/3'
_atom_sites_solution_hydrogens     'geom and difmap'
_atom_sites_solution_primary     direct
_atom_sites_solution_secondary     difmap
_refine_ls_shift/su_max     0.000
_refine_ls_shift/su_mean     0.000
_refine_diff_density_max     0.140
_refine_diff_density_min     -0.155
_refine_ls_extinction_method     none
_refine_ls_extinction_coef     ?
_refine_ls_abs_structure_details     ?
_refine_ls_abs_structure_Flack     ?
loop_
    _atom_type_symbol
    _atom_type_description
    _atom_type_scat_dispersion_real
    _atom_type_scat_dispersion_imag
    _atom_type_scat_source
    'C' 'C' 0.0033 0.0016
                         'International Tables Vol C Tables 4.2.6.8 and 6.1.1.4'
    'H' 'H' 0.0000 0.0000
                         'International Tables Vol C Tables 4.2.6.8 and 6.1.1.4'
    'N' 'N' 0.0061 0.0033
                         'International Tables Vol C Tables 4.2.6.8 and 6.1.1.4'
    'O' 'O' 0.0106 0.0060
                         'International Tables Vol C Tables 4.2.6.8 and 6.1.1.4'
_computing_data_collection     'XSCANS (Bruker, 2003)'
_computing_cell_refinement     'XSCANS (Bruker, 2003)'
_computing_data_reduction
                           'XSCANS (Bruker, 2003) and SHELXTL (Sheldrick, 2008)'
_computing_structure_solution     'SHELXS97 (Sheldrick, 2008)'
_computing_structure_refinement     'SHELXL97 (Sheldrick, 2008)'
_computing_molecular_graphics     'SHELXTL (Sheldrick, 2008)'
_computing_publication_material     'SHELXTL (Sheldrick, 2008)'
loop_
    _atom_site_type_symbol
    _atom_site_label
    _atom_site_fract_x
    _atom_site_fract_y
    _atom_site_fract_z
    _atom_site_U_iso_or_equiv
    _atom_site_adp_type
    _atom_site_calc_flag
    _atom_site_refinement_flags
    _atom_site_occupancy
    _atom_site_disorder_assembly
    _atom_site_disorder_group
    O O3 0.8809(3) 0.4377(3) 0.16313(7) 0.0450(5) Uani d . 1 . .
    O O1 0.4239(4) 0.4072(4) 0.33554(8) 0.0628(6) Uani d . 1 . .
    H H1 0.3237 0.4277 0.3579 0.094 Uiso calc R 1 . .
    O O2 0.2140(4) 0.5819(3) 0.27757(9) 0.0681(7) Uani d . 1 . .
    N N3 0.8817(4) 0.5436(3) -0.08242(9) 0.0468(6) Uani d . 1 . .
    C C10 0.8297(5) 0.5499(4) -0.02742(11) 0.0412(6) Uani d . 1 . .
    H H10 0.6895 0.5885 -0.0173 0.049 Uiso calc R 1 . .
    N N2 0.6960(4) 0.5622(3) 0.09157(9) 0.0394(5) Uani d . 1 . .
    N N1 1.0181(4) 0.4195(3) 0.11489(9) 0.0461(5) Uani d . 1 . .
    C C6 0.9757(4) 0.5012(4) 0.01552(11) 0.0358(5) Uani d . 1 . .
    C C5 0.8992(4) 0.4978(3) 0.07499(10) 0.0346(5) Uani d . 1 . .
    C C1 0.3807(5) 0.4921(4) 0.28656(12) 0.0430(6) Uani d . 1 . .
    C C2 0.5595(4) 0.4565(4) 0.24436(11) 0.0426(6) Uani d . 1 . .
    H H2A 0.5711 0.3167 0.2373 0.051 Uiso calc R 1 . .
    H H2B 0.6967 0.5002 0.2606 0.051 Uiso calc R 1 . .
    C C3 0.5225(5) 0.5608(4) 0.18853(10) 0.0427(6) Uani d . 1 . .
    H H3A 0.3826 0.5204 0.1731 0.051 Uiso calc R 1 . .
    H H3B 0.5153 0.7008 0.1956 0.051 Uiso calc R 1 . .
    C C8 1.2425(5) 0.4437(4) -0.05639(12) 0.0491(7) Uani d . 1 . .
    H H8 1.3826 0.4088 -0.0677 0.059 Uiso calc R 1 . .
    C C7 1.1881(4) 0.4503(4) 0.00047(12) 0.0449(6) Uani d . 1 . .
    H H7 1.2912 0.4214 0.0284 0.054 Uiso calc R 1 . .
    C C4 0.6937(4) 0.5226(3) 0.14541(10) 0.0358(5) Uani d . 1 . .
    C C9 1.0850(5) 0.4898(4) -0.09637(13) 0.0497(7) Uani d . 1 . .
    H H9 1.1220 0.4832 -0.1348 0.060 Uiso calc R 1 . .
loop_
    _atom_site_aniso_label
    _atom_site_aniso_U_11
    _atom_site_aniso_U_22
    _atom_site_aniso_U_33
    _atom_site_aniso_U_12
    _atom_site_aniso_U_13
    _atom_site_aniso_U_23
    O3 0.0460(11) 0.0605(10) 0.0285(9) 0.0084(8) -0.0026(8) 0.0037(8)
    O1 0.0615(14) 0.0953(16) 0.0315(10) 0.0191(11) 0.0058(9) 0.0162(10)
    O2 0.0625(15) 0.0933(16) 0.0484(13) 0.0305(12) 0.0078(11) 0.0187(11)
    N3 0.0530(14) 0.0543(12) 0.0331(12) -0.0001(10) 0.0009(10) 0.0043(10)
    C10 0.0439(18) 0.0467(13) 0.0329(13) 0.0034(12) -0.0010(11) 0.0005(11)
    N2 0.0409(11) 0.0462(11) 0.0311(11) 0.0030(9) -0.0008(10) 0.0040(9)
    N1 0.0466(12) 0.0580(14) 0.0336(11) 0.0079(10) 0.0017(10) 0.0048(9)
    C6 0.0411(14) 0.0344(10) 0.0319(12) -0.0020(11) -0.0028(11) 0.0010(9)
    C5 0.0388(13) 0.0340(11) 0.0310(12) -0.0018(11) -0.0043(11) 0.0008(9)
    C1 0.0473(17) 0.0506(14) 0.0311(13) -0.0015(13) -0.0036(12) 0.0005(10)
    C2 0.0437(15) 0.0525(14) 0.0316(13) 0.0027(10) -0.0015(12) 0.0018(11)
    C3 0.0460(15) 0.0503(13) 0.0317(13) 0.0066(12) 0.0007(12) 0.0021(11)
    C8 0.0450(17) 0.0503(16) 0.0521(18) -0.0005(12) 0.0116(14) -0.0025(12)
    C7 0.0399(15) 0.0470(14) 0.0479(17) 0.0019(12) -0.0022(13) 0.0039(12)
    C4 0.0382(14) 0.0361(11) 0.0332(14) 0.0011(10) -0.0050(10) -0.0013(10)
    C9 0.0575(19) 0.0544(15) 0.0371(15) -0.0021(14) 0.0090(13) 0.0014(12)
_geom_special_details
;
All e.s.d.'s (except the e.s.d. in the dihedral angle between two l.s. planes)
are estimated using the full covariance matrix. The cell e.s.d.'s are taken
into account individually in the estimation of e.s.d.'s in distances, angles
and torsion angles; correlations between e.s.d.'s in cell parameters are only
used when they are defined by crystal symmetry. An approximate (isotropic)
treatment of cell e.s.d.'s is used for estimating e.s.d.'s involving l.s.
planes.
;
loop_
    _geom_bond_atom_site_label_1
    _geom_bond_atom_site_label_2
    _geom_bond_site_symmetry_2
    _geom_bond_distance
    _geom_bond_publ_flag
    O3 C4 . 1.351(3) ?
    O3 N1 . 1.414(3) ?
    O1 C1 . 1.312(3) ?
    O1 H1 . 0.8200 ?
    O2 C1 . 1.210(3) ?
    N3 C10 . 1.328(4) ?
    N3 C9 . 1.340(4) ?
    C10 C6 . 1.387(4) ?
    C10 H10 . 0.9300 ?
    N2 C4 . 1.290(3) ?
    N2 C5 . 1.377(3) ?
    N1 C5 . 1.300(3) ?
    C6 C7 . 1.393(4) ?
    C6 C5 . 1.470(4) ?
    C1 C2 . 1.496(4) ?
    C2 C3 . 1.506(3) ?
    C2 H2A . 0.9700 ?
    C2 H2B . 0.9700 ?
    C3 C4 . 1.480(3) ?
    C3 H3A . 0.9700 ?
    C3 H3B . 0.9700 ?
    C8 C7 . 1.374(4) ?
    C8 C9 . 1.381(4) ?
    C8 H8 . 0.9300 ?
    C7 H7 . 0.9300 ?
    C9 H9 . 0.9300 ?
loop_
    _geom_angle_atom_site_label_1
    _geom_angle_atom_site_label_2
    _geom_angle_atom_site_label_3
    _geom_angle_site_symmetry_1
    _geom_angle_site_symmetry_3
    _geom_angle
    _geom_angle_publ_flag
    C4 O3 N1 . . 107.29(18) ?
    C1 O1 H1 . . 109.5 ?
    C10 N3 C9 . . 117.9(2) ?
    N3 C10 C6 . . 122.8(3) ?
    N3 C10 H10 . . 118.6 ?
    C6 C10 H10 . . 118.6 ?
    C4 N2 C5 . . 102.6(2) ?
    C5 N1 O3 . . 101.84(19) ?
    C10 C6 C7 . . 118.6(2) ?
    C10 C6 C5 . . 119.1(2) ?
    C7 C6 C5 . . 122.3(2) ?
    N1 C5 N2 . . 115.8(2) ?
    N1 C5 C6 . . 120.6(2) ?
    N2 C5 C6 . . 123.4(2) ?
    O2 C1 O1 . . 123.1(3) ?
    O2 C1 C2 . . 125.9(3) ?
    O1 C1 C2 . . 111.0(2) ?
    C1 C2 C3 . . 112.8(2) ?
    C1 C2 H2A . . 109.0 ?
    C3 C2 H2A . . 109.0 ?
    C1 C2 H2B . . 109.0 ?
    C3 C2 H2B . . 109.0 ?
    H2A C2 H2B . . 107.8 ?
    C4 C3 C2 . . 113.7(2) ?
    C4 C3 H3A . . 108.8 ?
    C2 C3 H3A . . 108.8 ?
    C4 C3 H3B . . 108.8 ?
    C2 C3 H3B . . 108.8 ?
    H3A C3 H3B . . 107.7 ?
    C7 C8 C9 . . 118.7(3) ?
    C7 C8 H8 . . 120.6 ?
    C9 C8 H8 . . 120.6 ?
    C8 C7 C6 . . 118.7(2) ?
    C8 C7 H7 . . 120.6 ?
    C6 C7 H7 . . 120.6 ?
    N2 C4 O3 . . 112.4(2) ?
    N2 C4 C3 . . 129.6(3) ?
    O3 C4 C3 . . 117.9(2) ?
    N3 C9 C8 . . 123.2(3) ?
    N3 C9 H9 . . 118.4 ?
    C8 C9 H9 . . 118.4 ?
loop_
    _geom_torsion_atom_site_label_1
    _geom_torsion_atom_site_label_2
    _geom_torsion_atom_site_label_3
    _geom_torsion_atom_site_label_4
    _geom_torsion_site_symmetry_1
    _geom_torsion_site_symmetry_2
    _geom_torsion_site_symmetry_3
    _geom_torsion_site_symmetry_4
    _geom_torsion
    _geom_torsion_publ_flag
    C9 N3 C10 C6 . . . . -0.8(4) ?
    C4 O3 N1 C5 . . . . 1.1(2) ?
    N3 C10 C6 C7 . . . . 2.4(4) ?
    N3 C10 C6 C5 . . . . -175.4(2) ?
    O3 N1 C5 N2 . . . . -1.3(3) ?
    O3 N1 C5 C6 . . . . -176.9(2) ?
    C4 N2 C5 N1 . . . . 1.0(3) ?
    C4 N2 C5 C6 . . . . 176.4(2) ?
    C10 C6 C5 N1 . . . . 167.5(2) ?
    C7 C6 C5 N1 . . . . -10.2(3) ?
    C10 C6 C5 N2 . . . . -7.7(3) ?
    C7 C6 C5 N2 . . . . 174.6(2) ?
    O2 C1 C2 C3 . . . . 5.1(4) ?
    O1 C1 C2 C3 . . . . -176.8(2) ?
    C1 C2 C3 C4 . . . . -178.1(2) ?
    C9 C8 C7 C6 . . . . 0.7(4) ?
    C10 C6 C7 C8 . . . . -2.3(4) ?
    C5 C6 C7 C8 . . . . 175.4(2) ?
    C5 N2 C4 O3 . . . . -0.2(3) ?
    C5 N2 C4 C3 . . . . 178.2(2) ?
    N1 O3 C4 N2 . . . . -0.6(3) ?
    N1 O3 C4 C3 . . . . -179.1(2) ?
    C2 C3 C4 N2 . . . . 168.1(2) ?
    C2 C3 C4 O3 . . . . -13.6(3) ?
    C10 N3 C9 C8 . . . . -0.9(4) ?
    C7 C8 C9 N3 . . . . 0.9(4) ?
loop_
    _geom_hbond_atom_site_label_D
    _geom_hbond_atom_site_label_H
    _geom_hbond_atom_site_label_A
    _geom_hbond_site_symmetry_A
    _geom_hbond_distance_DH
    _geom_hbond_distance_HA
    _geom_hbond_distance_DA
    _geom_hbond_angle_DHA
    O1 H1 N3 2_665 0.82 1.89 2.704(3) 172
