# Supplementary material for: 3-[3-(Pyridin-3-yl)-1,2,4-oxadiazol-5-yl]propanoic acid
Source: Acta Crystallogr Sect E Struct Rep Online. 2010 Dec 18;67(Pt 1):o193. doi: 10.1107/S1600536810051639 (PMC3050261; doi:10.1107/S1600536810051639)
Supplement: Supplementary file 2 [file e-67-0o193-Isup2.hkl]

#
# h,k,l, Fc-squared, Fo-squared, sigma(Fo-squared) and status flag
#
data_I
_shelx_title ' zf1201 in P n a 21'
_shelx_refln_list_code          4
_shelx_F_calc_maximum      231.87
_exptl_crystal_F_000       456.00
_reflns_d_resolution_high  0.7706
 
loop_
 _symmetry_equiv_pos_as_xyz
 'x, y, z'
 '-x, -y, z+1/2'
 '-x+1/2, y+1/2, z+1/2'
 'x+1/2, -y+1/2, z'
 
_cell_length_a     6.1298
_cell_length_b     6.8194
_cell_length_c    23.4260
_cell_angle_alpha  90.000
_cell_angle_beta   90.000
_cell_angle_gamma  90.000
 
_shelx_F_squared_multiplier     1.000
 
loop_
 _refln_index_h
 _refln_index_k
 _refln_index_l
 _refln_F_squared_calc
 _refln_F_squared_meas
 _refln_F_squared_sigma
 _refln_observed_status
   2   0   0       16.67       15.12      2.23 o
   4   0   0       37.68       42.35      3.21 o
   6   0   0        0.06        0.65      2.83 o
   1   1   0     1391.05     1381.48     20.64 o
   2   1   0      185.06      176.44      3.13 o
   3   1   0      160.11      160.14      4.21 o
   4   1   0        2.42        0.57      1.18 o
   5   1   0       13.11       11.27      2.69 o
   6   1   0        0.44        0.61      1.58 o
   7   1   0       18.79       16.61      3.66 o
   0   2   0    53763.51    50994.07   1697.04 o
   1   2   0     1347.41     1256.92     21.02 o
   2   2   0        0.85        2.35      0.77 o
   3   2   0       26.43       29.56      2.16 o
   4   2   0       70.82       65.55      2.99 o
   5   2   0        4.27        3.47      1.73 o
   6   2   0        0.34        0.03      1.65 o
   7   2   0       19.67       18.92      3.45 o
   1   3   0      719.01      724.22      8.59 o
   2   3   0      188.29      192.48      5.66 o
   3   3   0        5.52        8.38      1.00 o
   4   3   0       10.65       10.42      2.91 o
   5   3   0       46.65       44.19      3.39 o
   6   3   0        1.70        1.11      1.99 o
   7   3   0        0.30       -0.29      8.46 o
   0   4   0     1403.87     1482.22     28.69 o
   1   4   0      814.20      820.47     17.46 o
   2   4   0       28.21       34.12      1.50 o
   3   4   0       17.77       14.35      2.48 o
   4   4   0       71.83       68.00      6.42 o
   5   4   0        1.96        0.47      4.52 o
   6   4   0        0.01        0.16      4.78 o
   1   5   0       62.54       62.83      2.31 o
   2   5   0        2.03        1.58      1.32 o
   3   5   0       28.76       35.16      4.35 o
   4   5   0        8.34       16.20      5.85 o
   5   5   0       21.37       23.72      3.73 o
   6   5   0        0.44       -2.37      6.81 o
   0   6   0       13.00       11.78      3.92 o
   1   6   0      215.80      207.94      5.90 o
   2   6   0       26.58       29.62      3.17 o
   3   6   0       43.94       47.97      5.50 o
   4   6   0       31.32       29.62      3.56 o
   5   6   0        1.33        0.41      5.97 o
   1   7   0       13.09        8.68      2.30 o
   2   7   0       15.16        9.15      3.18 o
   3   7   0       53.88       56.19      6.09 o
   4   7   0        2.12        2.57     12.02 o
   0   8   0       15.47       12.72      5.71 o
   1   8   0       28.70       26.37      3.85 o
   2   8   0       16.86       14.41      6.03 o
   3   8   0        5.64        6.13      4.07 o
   2   0   1      178.17      155.38      3.35 o
   4   0   1      404.41      431.15      7.11 o
   6   0   1      461.50      479.06     11.06 o
   0   1   1      116.18       97.64      1.43 o
   1   1   1     2185.34     2029.76     31.10 o
   2   1   1      493.35      476.75      5.16 o
   3   1   1      637.43      659.43     18.24 o
   4   1   1      128.70      125.77      3.00 o
   5   1   1       66.95       64.98      2.47 o
   6   1   1        1.94        2.06      1.33 o
   7   1   1        6.94        4.54      1.70 o
   1   2   1      939.58      927.72      7.61 o
   2   2   1       99.73       98.73      1.98 o
   3   2   1        2.34        1.76      0.66 o
   4   2   1      231.88      241.64      4.73 o
   5   2   1       60.86       59.39      2.51 o
   6   2   1      204.10      206.99      5.55 o
   7   2   1       27.58       22.96      4.35 o
   0   3   1      146.29      140.24      2.05 o
   1   3   1      413.85      420.57      3.78 o
   2   3   1      801.95      807.25     15.84 o
   3   3   1      103.08      122.60      1.95 o
   4   3   1      238.10      242.47      6.25 o
   5   3   1       46.59       45.74      2.02 o
   6   3   1       10.74       12.38      1.65 o
   7   3   1        2.59        4.10      4.47 o
   1   4   1      309.33      296.07      5.00 o
   2   4   1       29.23       27.39      1.57 o
   3   4   1        7.52        7.12      0.79 o
   4   4   1       55.37       56.34      1.81 o
   5   4   1       58.09       64.50      3.39 o
   6   4   1        9.32        6.55      8.07 o
   7   4   1       20.49       18.58      6.70 o
   0   5   1       12.06       14.84      1.75 o
   1   5   1       40.98       40.56      1.49 o
   2   5   1       78.59       83.26      2.90 o
   3   5   1        4.18        4.07      1.91 o
   4   5   1       52.89       57.13      3.39 o
   5   5   1       19.34       22.49      3.10 o
   6   5   1       17.93       17.95     10.91 o
   1   6   1       17.45       17.88      1.64 o
   2   6   1       20.26       19.45      1.61 o
   3   6   1       12.41       12.36      2.81 o
   4   6   1       11.78       12.36      2.58 o
   5   6   1       14.97       10.50      9.96 o
   0   7   1        7.19        6.69      3.48 o
   1   7   1        0.93        1.35      1.68 o
   2   7   1        1.89        0.89      0.94 o
   3   7   1        0.29       -0.28      2.26 o
   4   7   1        4.77        4.90      3.66 o
   1   8   1        1.07        2.34      2.13 o
   2   8   1       15.22       15.22      3.09 o
   3   8   1        5.73        4.56      2.87 o
   2   0   2      823.49      747.92     11.23 o
   4   0   2      145.47      145.13      6.13 o
   6   0   2      153.42      172.26     15.69 o
   1   1   2     9047.95     8565.21    215.18 o
   2   1   2      280.31      275.61      3.00 o
   3   1   2      569.64      601.10      8.07 o
   4   1   2       56.78       56.37      2.01 o
   5   1   2      214.89      222.35      4.79 o
   6   1   2        1.41        1.44      1.35 o
   7   1   2       18.89       14.71      2.84 o
   0   2   2      610.29      604.00      7.95 o
   1   2   2     2754.08     2655.05     28.88 o
   2   2   2      105.85      107.38      2.22 o
   3   2   2      557.53      559.43      8.37 o
   4   2   2       51.77       52.85      2.19 o
   5   2   2       12.65       11.69      1.53 o
   6   2   2       39.90       44.18      2.69 o
   7   2   2       34.08       33.12      5.23 o
   1   3   2     1382.63     1423.61     13.59 o
   2   3   2      821.30      894.93     22.73 o
   3   3   2       84.35       85.61      3.05 o
   4   3   2      156.46      156.72      4.51 o
   5   3   2       40.05       43.99      1.65 o
   6   3   2        4.32        3.90      1.57 o
   7   3   2        3.62        1.95      4.91 o
   0   4   2      214.33      239.66      4.19 o
   1   4   2     1116.78     1097.46     11.33 o
   2   4   2       23.58       22.75      1.42 o
   3   4   2      178.92      195.34      4.17 o
   4   4   2       14.62       13.62      1.36 o
   5   4   2        9.17        9.89      1.25 o
   6   4   2        0.97        2.62      4.20 o
   7   4   2       38.97       38.18     12.83 o
   1   5   2      231.26      241.40      3.35 o
   2   5   2      340.62      368.08      5.14 o
   3   5   2       13.88       14.81      2.11 o
   4   5   2       71.26       71.96      3.76 o
   5   5   2        1.41        1.14      2.36 o
   6   5   2        0.29        3.12      5.02 o
   0   6   2       26.17       27.09      3.16 o
   1   6   2      133.41      128.82      3.01 o
   2   6   2       82.13       99.23      5.91 o
   3   6   2       17.61       16.13      2.27 o
   4   6   2        6.42        5.67      1.83 o
   5   6   2        0.74       -0.33      4.07 o
   1   7   2       15.13       10.51      1.71 o
   2   7   2       53.47       45.61      6.38 o
   3   7   2        4.03        4.80      2.46 o
   4   7   2       16.14       13.41      5.29 o
   0   8   2        1.82        3.40      3.77 o
   1   8   2        3.50        3.48      2.10 o
   2   8   2       55.40       56.81      4.50 o
   3   8   2        5.06        3.83      3.04 o
   2   0   3      807.41      741.83     10.88 o
   4   0   3      595.03      576.23     37.62 o
   6   0   3       78.83       81.99      5.16 o
   0   1   3      193.22      178.07      3.29 o
   1   1   3     7330.68     7407.79    100.83 o
   2   1   3       59.96       53.44      1.00 o
   3   1   3      274.49      267.40      5.02 o
   4   1   3        8.59        7.08      1.04 o
   5   1   3        0.66        1.53      1.01 o
   6   1   3        5.10        3.51      1.65 o
   7   1   3       29.42       27.47      3.83 o
   1   2   3     3425.47     3405.54     32.98 o
   2   2   3      213.05      233.80      3.83 o
   3   2   3       95.13       90.73      2.06 o
   4   2   3      249.39      264.01      5.02 o
   5   2   3       29.06       24.57      2.46 o
   6   2   3       39.78       38.49      3.46 o
   7   2   3        2.03        1.71      2.42 o
   0   3   3      135.88      124.93      2.42 o
   1   3   3      453.15      453.62      5.28 o
   2   3   3      106.50      117.89      6.61 o
   3   3   3       53.37       56.94      1.84 o
   4   3   3       41.49       42.83      1.65 o
   5   3   3       13.37       11.89      1.34 o
   6   3   3       15.91       16.26      2.25 o
   7   3   3        6.09        6.05      4.74 o
   1   4   3     1106.32     1114.99     12.92 o
   2   4   3       55.45       63.40      2.00 o
   3   4   3      102.49      106.76      3.31 o
   4   4   3       82.78       93.04      2.72 o
   5   4   3       17.40       22.59      1.67 o
   6   4   3        3.93        1.97      7.02 o
   7   4   3        3.42        6.88      5.53 o
   0   5   3       13.79       14.39      1.90 o
   1   5   3       18.07       17.93      1.38 o
   2   5   3       50.92       55.09      1.96 o
   3   5   3      165.55      167.49      4.24 o
   4   5   3       70.04       83.28      3.58 o
   5   5   3       16.05       13.09      9.28 o
   6   5   3        9.59        8.82      7.15 o
   1   6   3       88.82       87.63      2.93 o
   2   6   3       51.46       55.92      2.37 o
   3   6   3       36.52       37.01      2.96 o
   4   6   3       16.58       15.46      2.89 o
   5   6   3        1.03        1.14      3.02 o
   0   7   3       28.30       27.46      2.71 o
   1   7   3        8.91        7.78      1.57 o
   2   7   3        8.23        8.87      1.65 o
   3   7   3       92.54       92.65      5.23 o
   4   7   3       17.12       13.53      3.74 o
   1   8   3        2.34        3.06      1.97 o
   2   8   3       21.98       20.61      3.67 o
   3   8   3        6.42        5.79      4.32 o
   0   0   4      517.40      422.42      8.18 o
   2   0   4      507.73      491.11      7.82 o
   4   0   4      146.56      139.79      7.73 o
   6   0   4       13.35       10.01      3.75 o
   1   1   4      975.08      879.89     10.20 o
   2   1   4      314.34      293.35      3.40 o
   3   1   4     1402.78     1494.97     16.71 o
   4   1   4        6.86        5.21      1.25 o
   5   1   4      715.71      736.93     18.57 o
   6   1   4        2.09        2.00      1.06 o
   7   1   4       10.38       12.50      2.12 o
   0   2   4      246.97      245.22      4.98 o
   1   2   4      229.66      233.14      2.42 o
   2   2   4       50.16       44.13      2.50 o
   3   2   4      247.33      233.23      2.86 o
   4   2   4       55.59       55.00      1.79 o
   5   2   4       84.60       80.50      3.23 o
   6   2   4       12.63        9.08      2.19 o
   7   2   4        0.95        0.62      2.17 o
   1   3   4       49.69       48.71      1.01 o
   2   3   4      494.23      512.31     10.66 o
   3   3   4      100.27      120.46      2.66 o
   4   3   4       53.51       69.31      6.13 o
   5   3   4      289.27      339.92     10.84 o
   6   3   4       10.16        8.91      2.13 o
   7   3   4        0.57        1.99      4.85 o
   0   4   4       95.98      106.64      2.86 o
   1   4   4       65.91       67.88      1.42 o
   2   4   4      158.11      172.83      3.24 o
   3   4   4       55.99       56.33      1.91 o
   4   4   4       23.99       25.31      1.67 o
   5   4   4       51.53       57.03      3.71 o
   6   4   4       10.47        8.75      5.00 o
   7   4   4        2.25        4.13     13.34 o
   1   5   4       16.52       17.64      1.30 o
   2   5   4      117.85      120.68      2.74 o
   3   5   4       43.27       49.07      1.99 o
   4   5   4       49.42       49.83      2.43 o
   5   5   4       52.73       52.50      5.80 o
   6   5   4       12.95       11.09      5.95 o
   0   6   4       47.05       50.57      3.11 o
   1   6   4       20.05       23.48      2.14 o
   2   6   4       83.44       85.72      3.39 o
   3   6   4        5.63        5.96      1.81 o
   4   6   4       15.43       15.93      3.96 o
   5   6   4        5.17        5.64      3.90 o
   1   7   4        8.69        6.02      1.31 o
   2   7   4       18.80       18.25      2.13 o
   3   7   4       57.35       59.20      4.17 o
   4   7   4        9.78        8.97      3.65 o
   0   8   4       54.40       53.40      7.02 o
   1   8   4        5.43        3.82      1.66 o
   2   8   4       13.88       11.99      3.63 o
   3   8   4        0.87        2.33      4.34 o
   2   0   5     1975.87     1886.08     25.40 o
   4   0   5      165.26      154.69     15.39 o
   6   0   5      100.61      102.05      5.70 o
   0   1   5      480.59      473.80      9.12 o
   1   1   5      432.73      385.56      4.23 o
   2   1   5      675.63      665.08      9.36 o
   3   1   5      581.08      634.78      6.94 o
   4   1   5        9.08        6.43      1.17 o
   5   1   5      440.37      448.23     16.05 o
   6   1   5        7.21        5.90      1.52 o
   7   1   5        3.35        3.33      1.81 o
   1   2   5      164.20      163.50      1.99 o
   2   2   5      259.51      230.23      6.36 o
   3   2   5       38.77       37.06      1.24 o
   5   2   5       38.92       43.92      4.10 o
   6   2   5       59.07       65.79      2.84 o
   7   2   5        0.05       -0.60      2.09 o
   0   3   5      663.80      641.49      7.87 o
   1   3   5       84.80       89.09      1.39 o
   2   3   5      976.52     1004.55     11.45 o
   3   3   5       84.97      101.57      8.05 o
   4   3   5       40.47       41.68      3.08 o
   5   3   5       86.82       82.71      3.35 o
   6   3   5       17.77       19.62      3.09 o
   7   3   5        3.89        3.05      4.46 o
   1   4   5      106.13      111.27      1.83 o
   2   4   5       88.30      103.41      2.58 o
   3   4   5       10.49       11.75      1.31 o
   4   4   5       10.80        6.46      2.48 o
   5   4   5       14.80       15.97      2.82 o
   6   4   5       14.44       13.14      6.28 o
   0   5   5       37.57       37.50      1.90 o
   1   5   5        2.87        2.11      0.87 o
   2   5   5      135.59      152.60      8.79 o
   3   5   5        8.68       10.15      1.65 o
   4   5   5       28.22       20.07      5.26 o
   5   5   5        0.88       -0.29      4.95 o
   6   5   5        4.72        4.53      6.72 o
   1   6   5       36.30       34.66      3.08 o
   2   6   5      118.16      133.06      5.56 o
   3   6   5        1.03        1.19      1.31 o
   4   6   5       16.31       17.16      3.75 o
   5   6   5        0.21        0.77      3.51 o
   0   7   5       54.87       58.00      5.79 o
   1   7   5        3.66        4.17      1.61 o
   2   7   5        1.40        0.85      1.28 o
   3   7   5       16.52       19.37      3.85 o
   4   7   5        1.72        2.24      4.08 o
   1   8   5        2.27        1.37      1.56 o
   2   8   5       38.80       41.71      4.74 o
   3   8   5        0.17        0.47      2.91 o
   0   0   6     4060.43     4029.15    104.95 o
   2   0   6     2487.83     2676.46     42.13 o
   4   0   6       12.27       13.25      4.84 o
   6   0   6      107.20      100.18      4.20 o
   1   1   6      345.20      296.68      3.54 o
   2   1   6      253.22      233.35      6.84 o
   3   1   6      160.68      157.23      2.36 o
   4   1   6      167.94      153.91      3.96 o
   5   1   6      169.63      178.75      3.62 o
   6   1   6        4.71        5.90      1.64 o
   7   1   6        3.69        4.66      2.78 o
   0   2   6     1101.60     1061.13     17.12 o
   1   2   6       18.27       17.88      0.87 o
   2   2   6      798.25      838.16      8.43 o
   3   2   6        6.58        8.24      1.52 o
   4   2   6       48.91       39.18      4.17 o
   5   2   6       39.06       31.17      6.53 o
   6   2   6       94.94       91.87      4.30 o
   7   2   6       15.79       11.73      3.33 o
   1   3   6      165.19      178.84      2.73 o
   2   3   6      323.23      313.94      8.36 o
   3   3   6       22.25       22.52      1.70 o
   4   3   6      419.83      377.34     13.45 o
   5   3   6       42.99       39.11      2.24 o
   6   3   6       15.68       19.22      2.78 o
   7   3   6        0.61       -0.36      2.01 o
   0   4   6      115.77      124.49      2.84 o
   1   4   6       84.29       88.21      1.54 o
   2   4   6      108.22      119.85      2.55 o
   3   4   6       12.50       12.27      1.92 o
   4   4   6      183.48      183.25      5.81 o
   5   4   6       18.73       18.55      3.08 o
   6   4   6       50.22       51.73      4.79 o
   1   5   6      219.57      236.77      3.47 o
   2   5   6       39.70       39.41      2.39 o
   3   5   6       99.00      102.71      3.64 o
   4   5   6      127.50      117.47     15.17 o
   5   5   6       15.87       15.67      4.48 o
   6   5   6        5.53        3.14      6.22 o
   0   6   6       64.50       62.22      2.91 o
   1   6   6       57.10       59.93      2.09 o
   2   6   6       16.68       19.34      2.05 o
   3   6   6       14.38       13.89      2.22 o
   4   6   6       82.81       66.22     14.75 o
   5   6   6        1.27        2.42      3.26 o
   1   7   6       94.71       94.29      2.69 o
   2   7   6        4.33        3.51      1.70 o
   3   7   6       63.15       63.81      6.45 o
   4   7   6        8.30        6.72      4.11 o
   0   8   6       11.33        3.78      2.58 o
   1   8   6       11.04        8.44      2.58 o
   2   8   6        1.31       -0.18      2.21 o
   3   8   6        2.58        3.05      4.78 o
   2   0   7     1622.18     1695.49     25.25 o
   4   0   7      140.30      127.31      4.62 o
   6   0   7       21.83       22.20      3.13 o
   0   1   7       47.28       43.93      2.13 o
   1   1   7      580.11      564.78      7.73 o
   2   1   7      293.52      289.34      3.23 o
   3   1   7       53.15       64.35      2.89 o
   4   1   7       88.51       82.32      2.54 o
   5   1   7       26.98       34.76      5.40 o
   6   1   7       10.14       10.67      1.84 o
   7   1   7        5.13        2.72      2.22 o
   1   2   7      323.32      313.56      4.04 o
   2   2   7      304.68      304.65      3.90 o
   3   2   7       21.99       20.41      1.31 o
   4   2   7       75.04       78.89      2.81 o
   5   2   7       45.69       40.86      4.40 o
   6   2   7       10.77       11.26      1.86 o
   7   2   7        2.84        2.09      2.82 o
   0   3   7      100.87       90.58      2.91 o
   1   3   7       49.17       48.63      1.53 o
   2   3   7      470.17      433.34     17.00 o
   3   3   7      146.89      157.37      5.23 o
   4   3   7      217.88      227.08      6.23 o
   5   3   7       34.95       29.84      4.85 o
   6   3   7       18.50       17.28      3.39 o
   7   3   7       10.82        6.44      2.87 o
   1   4   7      131.51      133.45      2.22 o
   2   4   7       20.78       25.25      2.12 o
   3   4   7       13.28       15.98      2.06 o
   4   4   7       28.35       24.35      4.62 o
   5   4   7       22.45       21.23      3.83 o
   6   4   7        0.91        0.38      1.92 o
   0   5   7       40.88       40.58      2.27 o
   1   5   7        3.34        2.41      1.05 o
   2   5   7      109.36      104.59      5.63 o
   3   5   7       96.23      111.09      6.49 o
   4   5   7       58.37       56.73      8.70 o
   5   5   7       13.52       11.99      4.36 o
   6   5   7        6.11        6.54      5.66 o
   1   6   7       61.79       65.65      2.21 o
   2   6   7       27.15       23.35      2.22 o
   3   6   7        7.85        4.29      1.86 o
   4   6   7        5.32        3.25      2.37 o
   5   6   7        0.16       -0.56      2.73 o
   0   7   7        3.96        3.30      1.87 o
   1   7   7        0.90        0.99      1.32 o
   2   7   7        4.15        3.91      2.08 o
   3   7   7       14.94       15.81      3.94 o
   4   7   7        4.02        3.85      4.62 o
   1   8   7        9.59        7.52      2.50 o
   2   8   7        5.74        4.57      2.84 o
   0   0   8      837.48      799.39     18.55 o
   2   0   8       69.83       67.46      2.37 o
   4   0   8      295.13      314.12      9.40 o
   6   0   8       78.75       83.70      4.97 o
   1   1   8     1602.11     1568.68     18.20 o
   2   1   8      105.62      101.66      3.03 o
   3   1   8      249.79      257.17      6.35 o
   4   1   8       37.82       47.62      7.00 o
   5   1   8      205.89      207.51      4.76 o
   6   1   8        4.00        4.00      1.70 o
   7   1   8       28.66       22.07      3.81 o
   0   2   8      928.48      993.75     26.49 o
   1   2   8     1219.53     1196.42     12.38 o
   2   2   8       21.93       23.52      1.60 o
   3   2   8       22.72       23.80      1.16 o
   4   2   8      170.40      170.34      5.27 o
   5   2   8       37.77       35.55      2.31 o
   6   2   8       36.77       28.42      4.47 o
   7   2   8        4.02        2.51      3.45 o
   1   3   8       51.37       51.90      1.65 o
   2   3   8      158.00      157.32      5.01 o
   3   3   8      104.04      119.53      3.48 o
   4   3   8       73.80       82.85      6.96 o
   5   3   8       54.23       57.28      2.40 o
   6   3   8       16.48       12.88      3.46 o
   7   3   8        6.54        2.83      2.73 o
   0   4   8      410.54      423.18      6.40 o
   1   4   8      341.55      329.32      3.86 o
   2   4   8       81.49       82.04      3.00 o
   3   4   8       10.24       11.04      1.83 o
   4   4   8       23.48       24.10      2.43 o
   5   4   8       34.72       43.45      7.03 o
   6   4   8        3.37        2.40      2.24 o
   1   5   8       36.69       39.75      1.64 o
   2   5   8       45.48       47.21      4.96 o
   3   5   8      128.13      134.24     10.53 o
   4   5   8       16.40       12.72      2.91 o
   5   5   8        2.51        2.82      3.26 o
   6   5   8        9.21       10.63      6.08 o
   0   6   8      125.27      131.30      4.80 o
   1   6   8        1.60        0.35      1.08 o
   2   6   8        8.95        5.86      1.93 o
   3   6   8        8.55        7.70      2.06 o
   4   6   8       15.03        8.05      2.62 o
   5   6   8       10.37        7.19      5.30 o
   1   7   8       10.40        6.65      1.72 o
   2   7   8        5.13        4.88      2.03 o
   3   7   8       42.13       32.52      5.59 o
   4   7   8        2.67        1.23      3.28 o
   0   8   8       29.77       23.31      3.09 o
   1   8   8       10.01        8.22      2.21 o
   2   8   8        0.55        0.11      1.98 o
   2   0   9      868.48      895.34     14.24 o
   4   0   9        3.96        4.34      1.44 o
   6   0   9       51.54       57.15      5.07 o
   0   1   9      861.16      859.17     13.97 o
   1   1   9       35.96       36.75      1.48 o
   2   1   9       70.04       73.53      1.56 o
   3   1   9      836.30      846.23     11.70 o
   4   1   9       34.41       37.35      4.22 o
   5   1   9        9.47       11.17      1.81 o
   6   1   9        1.85        1.92      1.67 o
   7   1   9        3.04        1.24      1.83 o
   1   2   9      229.93      254.08      3.87 o
   2   2   9      638.11      664.63      9.25 o
   3   2   9        9.89        8.40      1.20 o
   4   2   9       13.48       10.83      1.42 o
   5   2   9      132.43      134.92      3.58 o
   6   2   9       31.88       31.98      3.48 o
   7   2   9        1.30        2.31      2.46 o
   0   3   9      955.04      967.17     16.93 o
   1   3   9        6.86        6.49      0.83 o
   2   3   9      132.73      117.60      7.60 o
   3   3   9        3.32        4.42      0.98 o
   5   3   9        1.51        1.71      1.04 o
   6   3   9       13.46       11.71      3.27 o
   7   3   9        2.40        3.25      3.21 o
   1   4   9       96.37       97.13      2.24 o
   2   4   9      273.66      239.56     12.53 o
   3   4   9       24.47       26.26      2.29 o
   4   4   9       19.94       20.18      2.94 o
   5   4   9       64.16       71.53      8.87 o
   6   4   9        7.43        5.32      2.95 o
   0   5   9      117.78      115.80      4.08 o
   1   5   9       21.49       21.75      1.51 o
   2   5   9       32.73       30.43      2.95 o
   3   5   9       66.60       96.09     12.39 o
   4   5   9       17.18       13.69      3.14 o
   5   5   9        1.71        1.80      2.66 o
   6   5   9       15.37       11.25      7.45 o
   1   6   9       23.41       22.10      1.79 o
   2   6   9       70.72       66.63      4.39 o
   3   6   9       23.15       23.29      3.34 o
   4   6   9        6.00        2.55      2.08 o
   5   6   9        3.38        4.66      4.28 o
   0   7   9        2.53        3.57      2.36 o
   1   7   9        9.80        7.39      1.59 o
   2   7   9        3.95        2.69      1.96 o
   3   7   9       25.71       23.25      3.24 o
   4   7   9        1.50        1.41      3.04 o
   1   8   9        0.82        0.78      1.94 o
   2   8   9       13.68        7.88      2.66 o
   0   0  10      533.35      544.45     16.64 o
   2   0  10     1198.27     1268.51     20.05 o
   4   0  10      133.80      132.55      3.92 o
   6   0  10       63.23       73.82     11.20 o
   1   1  10      649.14      694.72      8.67 o
   2   1  10       63.59       62.08      1.93 o
   3   1  10      408.68      432.89     10.42 o
   4   1  10        4.00        3.17      1.61 o
   5   1  10       46.49       45.04      3.29 o
   6   1  10        5.45        3.32      2.08 o
   7   1  10       33.24       44.54      4.50 o
   0   2  10      333.84      338.61      6.21 o
   1   2  10      377.68      377.72      5.20 o
   2   2  10      289.06      306.49      3.74 o
   3   2  10       98.83       98.40      2.25 o
   4   2  10      124.29      125.89      3.27 o
   5   2  10       11.80        6.71      2.34 o
   6   2  10       18.40       19.45      3.33 o
   7   2  10       19.18       19.46      4.93 o
   1   3  10      158.63      171.22      2.64 o
   2   3  10      216.75      221.20      3.90 o
   3   3  10       33.77       32.48      3.36 o
   4   3  10        1.75        0.53      0.90 o
   5   3  10        9.76        8.71      1.53 o
   6   3  10       13.28        9.36      3.54 o
   7   3  10        9.43        9.71      8.87 o
   0   4  10       61.51       65.34      2.63 o
   1   4  10      144.94      140.56      2.72 o
   2   4  10       58.66       53.72      2.06 o
   3   4  10       97.13       95.35      5.36 o
   4   4  10       89.25       80.72     11.16 o
   5   4  10        3.72        6.46      2.55 o
   6   4  10        2.71        2.32      2.91 o
   1   5  10       24.56       24.99      1.54 o
   2   5  10       98.55      106.17      3.85 o
   3   5  10        5.83        4.86      1.92 o
   4   5  10       11.60        8.08      2.65 o
   5   5  10        4.45        2.69      2.18 o
   6   5  10        2.43        3.88      7.08 o
   0   6  10        3.92        4.67      1.73 o
   1   6  10       17.77       19.48      1.61 o
   2   6  10       22.77       23.34      2.58 o
   3   6  10       37.89       33.55      4.27 o
   4   6  10       23.25       14.59      3.61 o
   5   6  10        0.05       -0.16      2.50 o
   1   7  10        8.38        5.22      1.56 o
   2   7  10       12.31        9.45      2.77 o
   3   7  10        1.28        0.90      1.88 o
   4   7  10       13.99        9.75      3.36 o
   0   8  10        2.60        4.44      2.40 o
   1   8  10        0.07        0.19      1.67 o
   2   8  10        4.26        2.84      2.52 o
   2   0  11      230.59      219.17      5.58 o
   4   0  11      120.06      114.72      7.77 o
   6   0  11       86.31      100.25     10.91 o
   0   1  11      558.40      564.72     10.41 o
   1   1  11     1288.31     1337.16     16.26 o
   2   1  11       21.17       22.71      1.47 o
   3   1  11       47.97       47.30      1.67 o
   4   1  11       43.46       42.67      3.25 o
   5   1  11       30.97       36.57      3.14 o
   6   1  11       13.11       13.50      3.43 o
   7   1  11        9.45       11.40      3.33 o
   1   2  11      374.23      368.95      6.67 o
   2   2  11       26.73       27.85      1.40 o
   3   2  11      166.93      160.59      3.38 o
   4   2  11       54.53       56.72      2.24 o
   5   2  11       24.06       29.64      2.31 o
   6   2  11       38.24       38.28      4.14 o
   7   2  11        0.55        3.19      3.59 o
   0   3  11      657.37      664.49     21.47 o
   1   3  11      267.77      290.12      5.87 o
   2   3  11       64.80       64.90      1.56 o
   3   3  11       27.20       25.15      1.90 o
   4   3  11      122.07      117.30      3.97 o
   5   3  11       15.21       11.09      1.69 o
   6   3  11       31.34       36.45      3.49 o
   1   4  11       86.43       84.13      2.24 o
   2   4  11      116.05      103.75      3.76 o
   3   4  11       84.85       83.37      5.94 o
   4   4  11        7.14        4.14      1.92 o
   5   4  11       43.51       44.56      4.47 o
   6   4  11        6.33        4.76      3.50 o
   0   5  11       52.51       50.33      3.11 o
   1   5  11       29.78       32.40      1.70 o
   2   5  11       73.96       65.95      4.54 o
   3   5  11       18.40       19.11      2.54 o
   4   5  11       28.30       25.24      5.17 o
   5   5  11        3.46        3.01      2.93 o
   1   6  11        5.66        5.20      1.32 o
   2   6  11       67.97       65.76      4.34 o
   3   6  11        5.29        4.30      2.23 o
   4   6  11        8.30        7.52      3.02 o
   5   6  11       13.88       10.71      4.50 o
   0   7  11        1.60        1.51      2.13 o
   1   7  11        9.83        9.08      1.61 o
   2   7  11       34.38       28.19      2.82 o
   3   7  11        0.79       -0.98      2.10 o
   1   8  11        2.50        2.64      2.07 o
   0   0  12     3817.77     4095.35    113.29 o
   2   0  12      141.72      152.55      4.40 o
   4   0  12      794.22      835.12     15.39 o
   6   0  12       28.97       42.99      7.06 o
   1   1  12      119.53      116.33      2.55 o
   2   1  12       57.69       56.61      1.93 o
   3   1  12      246.53      263.59      3.64 o
   4   1  12        6.01        4.99      1.59 o
   5   1  12      240.59      233.91      5.39 o
   6   1  12        3.49        3.72      2.51 o
   7   1  12       15.48       11.29      4.20 o
   0   2  12     1367.72     1448.46     25.56 o
   1   2  12       91.52       95.42      2.53 o
   2   2  12       67.04       69.91      2.24 o
   3   2  12       60.14       57.26      2.52 o
   4   2  12      239.04      255.52      4.67 o
   5   2  12       19.52       22.82      2.12 o
   6   2  12       14.06       17.83      3.17 o
   7   2  12        0.20        1.65      3.12 o
   1   3  12      268.93      279.75      3.97 o
   2   3  12       87.28       84.79      1.98 o
   3   3  12       49.64       51.97      2.58 o
   4   3  12       10.41        9.27      1.22 o
   5   3  12      101.44       97.31      2.72 o
   6   3  12        8.68        8.82      3.30 o
   0   4  12      167.13      167.18      5.23 o
   1   4  12       17.50       19.74      1.68 o
   2   4  12       27.97       24.13      1.33 o
   3   4  12       39.80       47.93      4.02 o
   4   4  12        6.91        5.60      2.47 o
   5   4  12       34.48       28.34      4.90 o
   6   4  12        4.53        4.29      3.45 o
   1   5  12      143.22      147.93      3.14 o
   2   5  12       19.03       19.01      1.07 o
   3   5  12        0.16        0.61      1.73 o
   4   5  12        1.54        1.24      2.08 o
   5   5  12       21.88       15.20      2.88 o
   0   6  12       73.15       72.17      3.50 o
   1   6  12        0.09        0.53      0.98 o
   2   6  12       15.96       16.17      2.24 o
   3   6  12        9.46       11.00      3.01 o
   4   6  12       10.70        7.11      3.34 o
   1   7  12       29.65       25.53      2.35 o
   2   7  12        9.83        8.10      2.32 o
   3   7  12        0.89        1.35      2.30 o
   0   8  12       10.93        8.13      3.46 o
   1   8  12        2.67        2.19      2.79 o
   2   0  13       60.72       57.46      2.94 o
   4   0  13      212.88      206.75      5.90 o
   6   0  13       34.04       36.37      4.73 o
   0   1  13      355.09      351.90      7.66 o
   1   1  13      887.10      877.59     11.54 o
   2   1  13       26.45       28.09      1.63 o
   3   1  13      434.25      414.52      5.65 o
   4   1  13        1.45        1.18      1.52 o
   5   1  13       16.06       19.76      2.47 o
   6   1  13        4.30        3.88      2.95 o
   7   1  13       16.57       10.71      4.96 o
   1   2  13        5.91        5.99      1.34 o
   2   2  13       51.39       53.18      2.27 o
   3   2  13      412.09      419.99      6.70 o
   4   2  13      139.12      136.69      4.36 o
   5   2  13       22.95       20.09      2.23 o
   6   2  13       28.32       29.34      4.08 o
   0   3  13      539.64      550.95     12.20 o
   1   3  13       98.51      110.79      2.60 o
   2   3  13       62.09       59.29      1.80 o
   3   3  13      293.51      277.52      5.61 o
   4   3  13        5.24        3.38      0.90 o
   5   3  13        5.32        3.17      1.88 o
   6   3  13        9.38        9.77      3.45 o
   1   4  13       17.93       18.04      1.84 o
   2   4  13       28.47       23.49      2.11 o
   3   4  13      341.61      337.76      8.68 o
   4   4  13       36.15       36.97      3.64 o
   5   4  13       15.09       13.32      2.60 o
   6   4  13       18.93       21.28      4.35 o
   0   5  13       92.60       92.88      4.31 o
   1   5  13        1.21        1.86      1.57 o
   2   5  13        4.56        2.86      1.07 o
   3   5  13       82.30       83.96      4.04 o
   4   5  13        1.00        0.86      2.08 o
   5   5  13        4.89        3.66      3.18 o
   1   6  13        4.66        5.00      1.41 o
   2   6  13        0.53        0.28      1.78 o
   3   6  13       64.09       71.61      4.32 o
   4   6  13        1.65        1.58      2.24 o
   0   7  13        9.45        6.18      2.32 o
   1   7  13        0.90        0.49      1.64 o
   2   7  13        7.07        6.35      2.81 o
   3   7  13        5.01        2.61      2.54 o
   0   0  14      105.16      107.56      5.04 o
   2   0  14      877.62      880.33     16.55 o
   4   0  14       46.86       43.52      3.19 o
   6   0  14        3.41        5.31      5.80 o
   1   1  14       73.19       78.57      2.42 o
   2   1  14        5.88        6.36      1.40 o
   3   1  14      205.32      196.01      3.27 o
   4   1  14       17.67       17.44      1.40 o
   5   1  14       25.47       24.06      2.40 o
   6   1  14        4.05        5.30      2.96 o
   7   1  14       15.65       13.00      9.35 o
   0   2  14      136.44      151.08      4.71 o
   1   2  14        8.43        7.85      1.84 o
   2   2  14      210.00      224.53      3.97 o
   3   2  14      434.57      417.57      7.22 o
   4   2  14       48.60       45.86      2.81 o
   5   2  14        7.21        7.17      1.82 o
   6   2  14        0.65        1.72      1.85 o
   1   3  14        6.24        5.24      1.38 o
   2   3  14       65.19       66.36      2.40 o
   3   3  14      114.61      110.98      3.29 o
   4   3  14       40.88       33.00      4.72 o
   5   3  14        2.41        2.48      1.51 o
   6   3  14       14.18       15.31      3.31 o
   0   4  14      200.58      213.46      5.99 o
   1   4  14       12.50       12.75      1.48 o
   2   4  14       18.64       19.42      1.29 o
   3   4  14      276.70      302.74      6.50 o
   4   4  14       29.70       27.62      3.37 o
   5   4  14        2.15        1.93      2.55 o
   6   4  14        0.81        0.84      2.57 o
   1   5  14        0.31        0.63      1.20 o
   2   5  14       64.98       63.98      2.07 o
   3   5  14       38.41       37.21      3.47 o
   4   5  14       13.38       11.74      3.25 o
   5   5  14       22.09       19.52      3.46 o
   0   6  14       92.50       91.79      3.82 o
   1   6  14       28.62       28.62      1.97 o
   2   6  14       47.97       50.46      3.50 o
   3   6  14       36.75       35.77      4.03 o
   4   6  14       10.29        8.32      2.78 o
   1   7  14        2.43        1.83      2.04 o
   2   7  14       15.50       12.48      3.26 o
   3   7  14        4.65        2.57      2.47 o
   2   0  15       35.22       36.34      3.19 o
   4   0  15      887.59      876.16     17.90 o
   6   0  15        0.79        0.20      2.97 o
   0   1  15       10.39       10.62      2.22 o
   1   1  15      584.48      581.96      8.22 o
   2   1  15       11.69       12.77      1.99 o
   3   1  15       10.50       12.24      1.79 o
   4   1  15       15.53       12.67      1.48 o
   5   1  15        6.02        3.82      2.07 o
   6   1  15        0.42        0.57      2.09 o
   1   2  15       78.50       76.97      2.76 o
   2   2  15       37.88       37.67      2.42 o
   3   2  15      108.72      110.34      3.53 o
   4   2  15      454.05      454.18      8.46 o
   5   2  15       33.14       35.75      3.30 o
   6   2  15        1.02        0.83      1.96 o
   0   3  15       10.14       14.52      3.09 o
   1   3  15        3.64        4.89      1.70 o
   2   3  15       41.59       42.82      2.18 o
   3   3  15       52.38       53.06      4.43 o
   4   3  15       37.25       33.45      2.58 o
   5   3  15        5.28        5.48      2.12 o
   6   3  15        3.47        4.68      2.94 o
   1   4  15       10.25       10.47      1.48 o
   2   4  15       19.26       17.84      1.59 o
   3   4  15      100.58       89.52      5.47 o
   4   4  15       61.76       58.64      4.21 o
   5   4  15       21.36       18.67      3.27 o
   0   5  15        7.46        6.46      2.81 o
   1   5  15       79.63       86.08      3.60 o
   2   5  15       41.55       38.33      1.90 o
   3   5  15       21.46       23.46      2.77 o
   4   5  15        8.38        9.02      2.58 o
   5   5  15        6.09        5.14      2.94 o
   1   6  15       12.06       11.81      2.02 o
   2   6  15       22.32       15.38      2.34 o
   3   6  15       24.70       18.72      3.14 o
   4   6  15        1.88        1.12      2.30 o
   0   7  15        3.10        2.92      2.92 o
   1   7  15       58.22       62.70      3.70 o
   2   7  15        8.11        7.02      2.70 o
   0   0  16      754.95      728.75     21.18 o
   2   0  16      270.31      271.15      8.64 o
   4   0  16      322.90      334.69      7.32 o
   6   0  16        6.31        6.60      4.24 o
   1   1  16       69.99       66.70      3.04 o
   2   1  16       84.76       82.42      3.83 o
   3   1  16       71.70       64.65      2.30 o
   4   1  16        5.29        5.34      1.01 o
   5   1  16       31.32       28.22      2.77 o
   6   1  16        6.13        5.59      2.90 o
   0   2  16      287.01      304.29      9.01 o
   1   2  16       22.27       20.37      2.11 o
   2   2  16       64.26       65.47      2.69 o
   3   2  16       30.90       30.07      2.09 o
   4   2  16      196.63      211.56      5.64 o
   5   2  16        6.98        4.69      2.08 o
   6   2  16        0.17        0.10      1.82 o
   1   3  16       87.65       84.63      3.13 o
   2   3  16      196.15      199.56      4.35 o
   3   3  16       62.88       59.56      4.28 o
   4   3  16       11.53        9.11      2.16 o
   5   3  16       16.99       14.13      2.80 o
   6   3  16       25.61       28.50      5.40 o
   0   4  16       58.45       57.05      7.28 o
   1   4  16        5.78        5.37      1.70 o
   2   4  16        6.83        4.43      1.23 o
   3   4  16       10.35        6.27      1.48 o
   4   4  16       35.78       36.98      4.49 o
   5   4  16        6.60        5.60      2.89 o
   1   5  16      126.15      122.72      3.41 o
   2   5  16       49.04       44.81      2.27 o
   3   5  16       24.21       28.07      3.19 o
   4   5  16        7.63        5.99      2.73 o
   5   5  16        4.30        6.23      3.21 o
   0   6  16       60.59       61.84      3.60 o
   1   6  16        7.01        6.43      1.64 o
   2   6  16       27.44       23.28      3.07 o
   3   6  16        5.30        4.85      3.19 o
   4   6  16        0.81        1.46      3.05 o
   1   7  16       47.98       45.56      3.61 o
   2   7  16        4.91        3.87      2.62 o
   2   0  17      363.83      341.01      9.35 o
   4   0  17      156.32      157.29      5.45 o
   6   0  17       14.77       14.58      4.28 o
   0   1  17      177.02      174.14      5.75 o
   1   1  17      680.61      723.23     11.75 o
   2   1  17       75.70       78.82      3.48 o
   3   1  17      102.12       99.07      2.57 o
   4   1  17        7.09        6.85      1.13 o
   5   1  17       93.39       89.05      3.67 o
   6   1  17        3.24        2.89      3.07 o
   1   2  17       89.50       87.73      3.62 o
   2   2  17      108.83      107.44      3.36 o
   3   2  17        2.55        3.69      0.79 o
   4   2  17       39.25       41.93      2.80 o
   5   2  17        1.39        1.99      1.66 o
   6   2  17        5.08        5.71      2.74 o
   0   3  17      637.99      667.39     21.65 o
   1   3  17      193.47      200.95      4.41 o
   2   3  17      177.80      186.64      4.05 o
   3   3  17       22.53       18.27      2.04 o
   4   3  17        9.25        7.87      2.04 o
   5   3  17       14.48        9.66      3.11 o
   6   3  17        8.92        5.61     11.19 o
   1   4  17       40.10       39.24      2.25 o
   2   4  17       13.82       12.67      1.68 o
   3   4  17        1.89        1.78      1.65 o
   4   4  17        5.06        4.90      2.77 o
   5   4  17        4.03        5.39      2.89 o
   0   5  17      372.41      397.40     10.14 o
   1   5  17        9.64        9.26      2.22 o
   2   5  17       58.81       61.28      2.72 o
   3   5  17        7.98        5.13      2.60 o
   4   5  17        0.40        0.67      2.25 o
   1   6  17        1.12        0.68      1.56 o
   2   6  17       19.26       16.31      3.04 o
   3   6  17        2.32        1.64      2.66 o
   0   7  17       63.68       64.36      4.88 o
   1   7  17       14.43       12.88      2.70 o
   0   0  18      329.99      312.64     10.96 o
   2   0  18      530.16      535.93     13.30 o
   4   0  18       10.70        8.70      2.10 o
   6   0  18       21.14       18.81      5.25 o
   1   1  18       39.25       37.39      2.62 o
   2   1  18       55.17       52.77      2.83 o
   3   1  18        2.46        1.48      1.37 o
   4   1  18        4.24        3.25      1.12 o
   5   1  18      178.58      181.34      5.37 o
   6   1  18        5.00        4.40      3.00 o
   0   2  18      225.28      211.86      7.64 o
   1   2  18       67.37       68.48      3.32 o
   2   2  18      308.82      313.77      5.55 o
   3   2  18       28.55       25.33      1.48 o
   4   2  18        5.84        5.30      2.63 o
   5   2  18       24.68       25.60      3.49 o
   6   2  18        9.68        7.90      2.75 o
   1   3  18       29.02       32.31      2.83 o
   2   3  18      130.13      134.09      3.62 o
   3   3  18        0.38       -0.11      1.23 o
   4   3  18       15.20        7.65      2.36 o
   5   3  18       26.60       13.97      3.73 o
   0   4  18      270.99      267.58      7.58 o
   1   4  18       56.93       55.90      2.79 o
   2   4  18       59.69       57.36      2.63 o
   3   4  18       16.61        8.32      2.22 o
   4   4  18        8.26        9.21      3.19 o
   5   4  18       33.47       35.09      4.53 o
   1   5  18       54.38       59.25      3.04 o
   2   5  18       34.03       31.87      3.29 o
   3   5  18        2.21        1.70      2.41 o
   4   5  18        8.83        7.00      3.25 o
   0   6  18       94.77       93.97      4.62 o
   1   6  18       12.32        9.02      1.90 o
   2   6  18        2.32        0.99      2.39 o
   3   6  18        6.31        6.63      2.80 o
   1   7  18       43.41       47.55      4.16 o
   2   0  19      602.02      571.39     14.13 o
   4   0  19        5.73        4.38      2.70 o
   6   0  19        8.15        4.96      5.12 o
   0   1  19      107.67      105.20      5.19 o
   1   1  19      276.14      291.60      6.07 o
   2   1  19       25.71       27.91      2.52 o
   3   1  19        1.25        2.79      1.26 o
   4   1  19        0.75        0.14      1.15 o
   5   1  19       23.50       27.71      2.91 o
   6   1  19        3.00        2.46      2.75 o
   1   2  19      131.49      126.48      4.06 o
   2   2  19      325.21      322.76      5.81 o
   3   2  19       81.42       67.06      3.54 o
   4   2  19        3.57        4.57      1.85 o
   5   2  19       10.85        8.81      2.40 o
   0   3  19      328.16      341.96     12.15 o
   1   3  19       72.39       74.91      3.95 o
   2   3  19       39.73       42.56      2.23 o
   3   3  19        5.27        4.99      1.82 o
   4   3  19        0.13        0.58      1.62 o
   5   3  19        5.99        5.57      2.74 o
   1   4  19       91.77       96.99      3.49 o
   2   4  19       76.98       74.13      2.92 o
   3   4  19       92.44       94.71      4.28 o
   4   4  19        0.75        1.15      2.64 o
   5   4  19       23.72       19.66      4.39 o
   0   5  19      131.54      131.54      5.78 o
   1   5  19        5.81        5.69      2.06 o
   2   5  19        7.70        6.72      1.97 o
   3   5  19        9.50        7.99      2.86 o
   4   5  19        0.89        2.29      2.68 o
   1   6  19       14.91       14.02      2.04 o
   2   6  19       16.69       12.94      3.56 o
   3   6  19       26.39       23.28      3.63 o
   0   0  20       54.82       53.10      7.17 o
   2   0  20       71.90       68.54      5.50 o
   4   0  20       52.84       51.12      3.33 o
   1   1  20     1349.89     1349.41     19.88 o
   2   1  20       10.69       10.28      2.40 o
   3   1  20       34.79       39.87      2.43 o
   4   1  20        1.08        1.16      1.34 o
   5   1  20       10.87       14.12      2.50 o
   0   2  20        2.00        0.47      2.62 o
   1   2  20       63.24       64.36      3.27 o
   2   2  20       43.47       45.60      2.79 o
   3   2  20       58.40       55.45      2.60 o
   4   2  20       27.05       22.84      2.73 o
   5   2  20        0.79        1.00      2.11 o
   1   3  20      258.67      243.73      5.73 o
   2   3  20       27.22       28.56      2.76 o
   3   3  20       16.30       18.31      2.74 o
   4   3  20        3.20        3.40      2.62 o
   5   3  20        0.20        0.78      2.62 o
   0   4  20        8.78        9.44      3.02 o
   1   4  20       60.34       60.11      3.16 o
   2   4  20        9.96       12.22      2.12 o
   3   4  20       36.57       34.35      3.12 o
   4   4  20        5.53        6.21      3.03 o
   1   5  20        6.30        4.32      2.10 o
   2   5  20        9.18        8.21      2.67 o
   3   5  20        3.00        3.61      3.06 o
   0   6  20        4.08        4.08      3.60 o
   1   6  20       10.34       10.17      2.63 o
   2   6  20        2.69        3.49      2.69 o
   2   0  21      371.42      349.71     10.10 o
   4   0  21       44.65       46.26      6.24 o
   0   1  21       17.73       21.42      4.14 o
   1   1  21      261.34      256.83      6.27 o
   2   1  21        2.05        1.37      1.85 o
   3   1  21      122.82      126.02      3.95 o
   4   1  21        8.55        7.02      1.60 o
   5   1  21       13.68       12.03      3.63 o
   1   2  21       29.20       31.08      2.81 o
   2   2  21      228.69      227.67      5.68 o
   3   2  21       16.65       15.53      1.93 o
   4   2  21        8.35        7.20      2.36 o
   5   2  21       24.91       28.12      3.30 o
   0   3  21       49.54       52.97      5.21 o
   1   3  21       33.87       39.76      3.24 o
   2   3  21       12.20       10.81      2.38 o
   3   3  21       57.27       53.83      3.86 o
   4   3  21       16.88       14.67      2.94 o
   5   3  21        4.95        5.99      3.26 o
   1   4  21       15.25       16.46      2.42 o
   2   4  21       41.46       41.30      2.97 o
   3   4  21       24.72       23.76      2.78 o
   4   4  21        6.62        6.21      3.29 o
   0   5  21        4.78        2.78      3.28 o
   1   5  21        1.09        0.44      1.75 o
   2   5  21       10.25       10.45      3.00 o
   3   5  21       22.69       18.97      4.31 o
   1   6  21       12.99       12.72      2.79 o
   2   6  21        6.05        5.76      2.92 o
   0   0  22      365.71      361.85     26.31 o
   2   0  22      239.09      230.16      9.04 o
   4   0  22       14.30        9.26      3.37 o
   1   1  22      149.82      143.91      5.06 o
   2   1  22        0.88        0.52      1.78 o
   3   1  22        2.78        3.45      1.85 o
   4   1  22        3.04        3.27      2.25 o
   5   1  22       37.03       37.48      3.40 o
   0   2  22      113.87      114.10      5.64 o
   1   2  22       12.56       11.65      2.66 o
   2   2  22       88.83       84.33      3.57 o
   3   2  22       36.19       33.12      2.60 o
   4   2  22        5.59        5.30      2.64 o
   5   2  22        9.56        7.83      2.92 o
   1   3  22       18.90       14.99      2.58 o
   2   3  22        2.37        3.81      2.44 o
   3   3  22        9.61        9.88      2.67 o
   4   3  22        8.92        8.38      2.44 o
   0   4  22        4.13        5.51      3.64 o
   1   4  22       26.97       28.68      2.73 o
   2   4  22        0.45        0.26      1.23 o
   3   4  22       14.45        9.70      2.58 o
   4   4  22        0.79        1.63      2.76 o
   1   5  22        1.89        2.42      1.82 o
   2   5  22        7.77        9.64      3.31 o
   3   5  22       18.18       19.90      4.91 o
   0   6  22        0.31        0.22      2.29 o
   1   6  22       15.92       14.51      3.06 o
   2   0  23       84.14       84.40      5.36 o
   4   0  23       21.57       26.20      6.92 o
   0   1  23      171.23      169.80      6.91 o
   1   1  23       68.49       66.96      4.32 o
   2   1  23        8.40        9.36      3.15 o
   3   1  23        1.81        1.01      1.87 o
   4   1  23        0.55       -0.40      1.69 o
   5   1  23       11.81       12.43      2.77 o
   1   2  23        0.00        0.26      1.95 o
   2   2  23       26.52       27.30      2.96 o
   3   2  23       33.98       33.66      2.24 o
   4   2  23       17.03       18.29      3.13 o
   0   3  23      562.71      601.12     17.26 o
   1   3  23       17.91       15.32      2.84 o
   2   3  23       16.23       15.04      2.74 o
   3   3  23        3.58        2.76      2.11 o
   4   3  23        0.53        1.36      2.32 o
   1   4  23        0.51        0.56      1.81 o
   2   4  23        1.17        1.41      1.94 o
   3   4  23       31.22       31.05      3.28 o
   0   5  23      216.98      237.89     10.19 o
   1   5  23        3.98        3.99      2.85 o
   2   5  23        1.27        1.25      2.45 o
   0   0  24      178.91      191.68     15.39 o
   2   0  24       31.46       37.69      4.87 o
   4   0  24      133.56      142.76      8.62 o
   1   1  24       17.31       17.68      3.08 o
   2   1  24        2.27        2.36      2.26 o
   3   1  24       19.18       16.44      2.86 o
   4   1  24        1.58        3.59      2.11 o
   0   2  24       53.35       58.41      5.46 o
   1   2  24       36.83       39.36      3.75 o
   2   2  24       14.26       14.03      2.52 o
   3   2  24        0.20        0.64      1.76 o
   4   2  24       77.68       84.03      9.44 o
   1   3  24        0.09        0.24      1.93 o
   2   3  24        1.26        0.62      1.90 o
   3   3  24       11.97       10.46      2.60 o
   4   3  24        4.43        4.97      3.45 o
   0   4  24        5.17        5.07      3.72 o
   1   4  24       28.39       31.71      2.89 o
   2   4  24        0.87        0.44      1.90 o
   3   4  24        2.24        2.05      2.63 o
   1   5  24        6.37        7.02      3.01 o
   2   0  25       83.76       79.62      6.39 o
   4   0  25        1.19       -0.46      2.11 o
   0   1  25        2.25        3.19      3.16 o
   1   1  25        9.91        9.09      2.74 o
   2   1  25        6.65        6.85      2.70 o
   3   1  25      116.87      137.33      5.00 o
   4   1  25        1.98        1.39      1.95 o
   1   2  25       39.07       40.59      3.57 o
   2   2  25       47.27       48.31      3.59 o
   3   2  25       18.20       19.07      3.05 o
   4   2  25        0.80        0.86      2.11 o
   0   3  25       12.03       14.18      4.45 o
   1   3  25        0.96        1.39      2.42 o
   2   3  25       20.90       24.34      3.20 o
   3   3  25       16.01       14.23      2.82 o
   1   4  25       17.97       16.48      2.61 o
   2   4  25       17.89       15.54      3.46 o
   0   5  25       14.65       20.57      5.01 o
   0   0  26       23.88       31.16      6.46 o
   2   0  26       18.30       21.23      4.78 o
   4   0  26        0.56        0.35      2.89 o
   1   1  26       49.22       54.33      3.87 o
   2   1  26        1.47        0.19      2.04 o
   3   1  26       38.19       48.07      4.10 o
   4   1  26        3.20        2.99      2.50 o
   0   2  26       15.14        9.89      5.08 o
   1   2  26       22.08       19.33      3.60 o
   2   2  26        0.23        1.11      1.97 o
   3   2  26       21.19       31.06      3.37 o
   1   3  26        1.19        1.67      2.49 o
   2   3  26        2.40        2.22      2.26 o
   3   3  26       18.49       20.52      3.30 o
   0   4  26        7.88        8.26      3.41 o
   1   4  26       10.22        8.75      2.43 o
   2   4  26       22.88       23.36      3.68 o
   2   0  27       12.63       11.51      5.80 o
   0   1  27        6.32        4.61      5.24 o
   1   1  27        1.49        1.70      2.55 o
   2   1  27        0.68        1.37      2.46 o
   3   1  27        9.59       10.62      3.08 o
   1   2  27       14.20       15.35      3.74 o
   2   2  27        4.53        4.46      2.50 o
   3   2  27       12.57       10.99      2.84 o
   0   3  27        6.79        3.50      3.70 o
   1   3  27        3.85        3.67      3.01 o
   2   3  27        5.09        7.41      3.04 o
   0   0  28       60.28       74.75      8.88 o
   2   0  28       33.35       38.09      5.97 o
   1   1  28       16.33       19.29      3.91 o
   2   1  28        6.32        7.21      3.73 o
   0   2  28       25.37       36.17      6.04 o
   1   2  28       15.81       15.14      3.88 o
   2   2  28        7.91        6.68      2.90 o
   1   3  28       25.47       20.52      4.51 o
   2   0  29       30.42       40.64      6.41 o
   0   1  29        1.26        3.06      4.28 o
   1   1  29        9.10       11.46      3.70 o
   2   1  29        1.05        3.01      3.40 o
   1   2  29        9.44        9.23      3.88 o
   0   0  30       52.27       82.66     10.32 o
 
